# Supplementary material for: Coordinately Co-opted Multiple Transposable Elements Constitute an Enhancer for wnt5a Expression in the Mammalian Secondary Palate
Source: PLoS Genet. 2016 Oct 14;12(10):e1006380. doi: 10.1371/journal.pgen.1006380 (PMC5065162; doi:10.1371/journal.pgen.1006380)
Supplement: S2 Table — (XLSX) [file pgen.1006380.s013.xlsx]

## Sheet: S2 Table
	S2 Table. Primer list used in this study.
	Experiment	Method	Target	Primer name	Sequence (5' --- 3')
	LacZ enhancer assay	LacZ constructs	HSF vector	HSF51-F	ACCACAGCTGGGTACCGGG
				HSF51-R	CCGGCTGCTCAGTTTGGAT
			(a) AS3_9 sequence	AS3_9-F	TCAGCCTGAGAAGCTTCATTTCCAAGGTCC
				AS3_9-R	CTAACAGCGTAAGCTTGAAGAACATTTGGC
			(b) Three TE sequences	Forward	GGTGGCTGTGAAGCTTGCATCCACATCTAC
				Reverse	ACATCCCATTAAGCTTCCGGTTGAGGAGTA
			(c) AmnSINE1, X6b_DNA and non-TE CNE	Forward	CGACCCGTACAAGCTTCCTCTTAATTCCAG
				Reverse	TAACTCCTCTAAGCTTCTCTTCCTGTGCAA
		Deletion constructs by overlap extension PCR	(f) Deletion of AmnSINE1	AS3_9-Del1-F	GTGGCTGTGTCTCTAGTGCTTCAGCATGGC
				AS3_9-Del1-R	TGCTGAAGCACTAGAGACACAGCCACCATT
			(g) Deletion of X6b_DNA	AS3_9-Del2-F	CAGACATCCTGGCAGCACAGAGGAGTTAAA
				AS3_9-Del2-R	ACTCCTCTGTGCTGCCAGGATGTCTGCCCT
			(i) Deletion of MER117	Forward	TGCACAGGAAGAGGACTTCACCCCTCAAGG
				Reverse	GAGGGGTGAAGTCCTCTTCCTGTGCAAAAG
			(d) Deletion of AmnSINE1+X6b_DNA	Forward	GTGGCTGTGTCTCAGCACAGAGGAGTTAAA
				Reverse	ACTCCTCTGTGCTGAGACACAGCCACCATT
			(h) Deletion of X6b+MER117	Forward	CAGACATCCTGGCGACTTCACCCCTCAAGG
				Reverse	GAGGGGTGAAGTCGCCAGGATGTCTGCCCT
			(e) Deletion of three TEs	AS3_9-No(SINE+3)-F	GTGGCTGTGTCTCGACTTCACCCCTCAAGG
				AS3_9-No(SINE+3)-R	GAGGGGTGAAGTCGAGACACAGCCACCATT
		Genotyping	LacZ genotyping	LZgt-F02	TACCATTACCAGTTGGTCTG
				LZgt-R01	GAGTTTGGACAAACCACA
	Expression analysis	in situ hybridization	wnt5a	Forward	CCCGGCGCGCCGCCATGAAGAAGCCCATTGGAAT
				Reverse	CGCGGATCCCTATTTGCACACGAACTGAT
	Knockout mouse	Targeting vector construction	Long arm	AS3_9-LongArm-F2	GTCTGTCGACCAAGTCAGCCACAGTAGCCT
				AS3_9-LongArm-R2	GCAGAGACGCGGCCGCCATTCAGCCTAAGCAAAAGC
			Short arm	AS3_9-ShortArm-F	GCTCGAGTTCACCCCTCAAGGCCATGTAAA
				AS3_9-ShortArm-R	CTCGAGTTTGGCAGACACTTCTATCCATCA
		Southern hybridization	5’ probe	AS3_9KO-5'probe-F	TAAATAACCGTCTCTTGAAAGCCT
				AS3_9KO-5'probe-R2	CTACAGAATCTGTGAGAATTCTTATCTG
			3’ probe	AS3_9KO-3'probe-F	AGTCTGACATGGATCTTGACATCA
				AS3_9KO-3'probe-R2	GATATTGGAATCAGAGGTTATGCAAAG
			Neo probe	Neo-170F	CTTTTTGTCAAGACCGACCTGTC
				Neo-464R	GTCCAGATCATCCTGATCGACAA
		Genotyping	Knockout allele	AS3_9-gtF1(KO)	ATAAATGCCTGCTCTTTACTGAAGG
			Wild-type allele	AS3_9-gtF1(WT)	AAAAGTTCAGGTATGGCTTGCAGAG
				AS3_9-gtR	ATTTATATTCCGGTTGAGGAGTAGACA
	Yeast one-hybrid	Bait sequence	AS3_9 bait	AS3_9Y1H-F(Hin)	AAGCTTGCATCCACATCTACATCTGCAGTG
				AS3_9Y1H-R(Sal)	GTCGACTCTCCTGTGCAAAGAGTATAATCT
		Deletion constructs by overlap extension PCR	Msx1 binding site mutation	AS3_9-Msx-mutF	TGGAAAGCCGTGTCTCCAGATTGATGCATT
				AS3_9-Msx-mutR	CTGGAGACACGGCTTTCCATTACAGAAAAG
