# Supplementary material for: Coordinately Co-opted Multiple Transposable Elements Constitute an Enhancer for wnt5a Expression in the Mammalian Secondary Palate
Source: PLoS Genet. 2016 Oct 14;12(10):e1006380. doi: 10.1371/journal.pgen.1006380 (PMC5065162; doi:10.1371/journal.pgen.1006380)
Supplement: S3 Table — The Locus ID 12 corresponds to AS3_9 enhancer. (XLSX) [file pgen.1006380.s014.xlsx]

## Sheet: S3 Table
	S3 Table. List of AmnSINE1-derived CNEs accompanied by another repetitive elements under purifying selection
	Locus ID	TE	TE clade/category	TE class	Position of TEs (hg38)	Direction of TEs	Position of conserved elements (hg38)	Conservation LOD score	Conservation score
	1	AmnSINE1	5S-Deu-L2	SINE	chr1:90605246-90605406	+	chr1:90605370-90605404	lod=114	462
		MIRc	MIR	SINE	chr1:90605421-90605530	+	chr1:90605421-90605503	lod=228	531
	2	MIRc	MIR	SINE	chr1:95990082-95990272	+	chr1:95990195-95990313	lod=157	494
		AmnSINE1	5S-Deu-L2	SINE	chr1:95990308-95990346	+	chr1:95990315-95990379	lod=107	456
	3	AmnSINE1	5S-Deu-L2	SINE	chr1:121188960-121189096	+	chr1:121188910-121188994	lod=243	537
							chr1:121188999-121189029	lod=106	455
		MIR3	MIR	SINE	chr1:121189547-121189667	-	chr1:121189593-121189638	lod=118	466
	4	AmnSINE1	5S-Deu-L2	SINE	chr1:143976601-143976735	+	chr1:143976551-143976635	lod=257	543
							chr1:143976640-143976670	lod=121	468
		MIR3	MIR	SINE	chr1:143977184-143977304	-	chr1:143977230-143977275	lod=117	465
	5	MER131		DNA?	chr1:175596894-175597015	-	chr1:175596687-175596928	lod=843	660
		AmnSINE1	5S-Deu-L2	SINE	chr1:175597069-175597137	-	chr1:175597037-175597122	lod=227	530
	6	AmnSINE2	tRNA-Deu	SINE	chr2:58900142-58900376	+	chr2:58900278-58900307	lod=111	460
		AmnSINE1	5S-Deu-L2	SINE	chr2:58900454-58900561	+	chr2:58900457-58900846	lod=2063	749
	7	AmnSINE1	5S-Deu-L2	SINE	chr2:118074973-118075099	-	chr2:118075002-118075099	lod=345	572
		L2d	L2	LINE	chr2:118075167-118075278	-	chr2:118075102-118075206	lod=319	564
	8	AmnSINE1	5S-Deu-L2	SINE	chr2:150644287-150644387	-	chr2:150644355-150644378	lod=112	460
		OldhAT1	hAT-Ac	DNA	chr2:150644469-150644573	+	chr2:150644497-150644597	lod=271	548
	9	AmnSINE1	5S-Deu-L2	SINE	chr2:163370408-163370591	+	chr2:163370296-163370479	lod=561	620
		OldhAT1	hAT-Ac	DNA	chr2:163370818-163370950	+	chr2:163370765-163370999	lod=939	671
	10	L3b	CR1	LINE	chr2:164671662-164671836	+	chr2:164671652-164671705	lod=115	463
							chr2:164671743-164671850	lod=400	586
		AmnSINE1	5S-Deu-L2	SINE	chr2:164671831-164671914	+	chr2:164671855-164671897	lod=110	459
	11	AmnSINE1	5S-Deu-L2	SINE	chr3:19000630-19000674	-	chr3:19000537-19000686	lod=831	659
		MIR	MIR	SINE	chr3:19000676-19000836	-	chr3:19000687-19000747	lod=373	579
	12	MER117	hAT-Charlie	DNA	chr3:54916850-54917014	+	chr3:54916845-54916904	lod=223	529
							chr3:54916906-54916929	lod=125	471
		X6b_DNA	TcMar-Tigger	DNA	chr3:54917109-54917329	+	chr3:54917101-54917298	lod=642	633
		AmnSINE1	5S-Deu-L2	SINE	chr3:54917469-54917538	+	chr3:54917495-54917529	lod=130	475
	13	MIRc	MIR	SINE	chr3:61194785-61194836	+	chr3:61194703-61194834	lod=403	587
		AmnSINE1	5S-Deu-L2	SINE	chr3:61194837-61194894	+	chr3:61194837-61194957	lod=535	615
	14	UCON28a		Unknown	chr3:89714146-89714425	-	chr3:89714269-89714327	lod=165	499
							chr3:89714338-89714395	lod=152	491
		AmnSINE1	5S-Deu-L2	SINE	chr3:89714437-89714644	+	chr3:89714441-89714506	lod=163	498
							chr3:89714555-89714615	lod=132	477
	15	L2c	L2	LINE	chr3:102668105-102668145	+	chr3:102668111-102668161	lod=133	477
		AmnSINE1	5S-Deu-L2	SINE	chr3:102668163-102668321	+	chr3:102668182-102668389	lod=932	670
		MIR1_Amn	MIR	SINE	chr3:102668407-102668584	+	chr3:102668405-102668438	lod=101	450
							chr3:102668440-102668477	lod=157	494
	16	L1ME3F	L1	LINE	chr3:108116450-108117154	-	chr3:108117093-108117155	lod=129	474
		MIR1_Amn	MIR	SINE	chr3:108117361-108117591	+	chr3:108117515-108117565	lod=176	505
		AmnSINE1	5S-Deu-L2	SINE	chr3:108117591-108117699	-	chr3:108117597-108117646	lod=218	526
							chr3:108117648-108117692	lod=143	485
	17	X23_DNA		DNA	chr3:116814339-116814594	+	chr3:116814353-116814406	lod=214	524
							chr3:116814428-116814511	lod=390	584
							chr3:116814533-116814555	lod=103	452
							chr3:116814558-116814618	lod=267	546
		AmnSINE1	5S-Deu-L2	SINE	chr3:116814608-116814667	-	chr3:116814623-116814671	lod=135	479
		AmnSINE1	5S-Deu-L2	SINE	chr3:116814761-116814948	-	chr3:116814770-116814888	lod=294	556
							chr3:116814890-116814934	lod=107	456
	18	MIRc	MIR	SINE	chr4:24258179-24258404	-	chr4:24258191-24258317	lod=720	644
		AmnSINE1	5S-Deu-L2	SINE	chr4:24258581-24258664	-	chr4:24258623-24258757	lod=260	544
	19	AmnSINE1	5S-Deu-L2	SINE	chr4:81511981-81512449	+	chr4:81512398-81512447	lod=183	509
		MER127	TcMar-Tigger	DNA	chr4:81512460-81512814	+	chr4:81512455-81512555	lod=331	568
	20	AmnSINE1	5S-Deu-L2	SINE	chr5:38190197-38190363	-	chr5:38190221-38190266	lod=161	496
							chr5:38190294-38190355	lod=298	557
		MIR1_Amn	MIR	SINE	chr5:38190367-38190549	+	chr5:38190472-38190520	lod=150	489
	21	AmnSINE1	5S-Deu-L2	SINE	chr5:57873704-57873771	-	chr5:57873728-57873769	lod=125	471
		MIRb	MIR	SINE	chr5:57873768-57873903	-	chr5:57873800-57873846	lod=130	475
	22	AmnSINE1	5S-Deu-L2	SINE	chr5:124225650-124225770	-	chr5:124225614-124225734	lod=470	602
		MIRc	MIR	SINE	chr5:124225694-124225809	-	chr5:124225740-124225794	lod=104	453
	23	AmnSINE1	5S-Deu-L2	SINE	chr5:166428550-166428626	+	chr5:166428579-166428705	lod=519	612
		MER132	TcMar-Pogo	DNA	chr5:166428722-166428798	-	chr5:166428720-166428769	lod=198	517
		UCON26		Unknown	chr5:166428946-166429078	-	chr5:166428941-166429050	lod=492	607
	24	MamRTE1	RTE-BovB	LINE	chr12:97223734-97223905	+	chr12:97223732-97223794	lod=142	484
		AmnSINE1	5S-Deu-L2	SINE	chr12:97224193-97224319	+	chr12:97224217-97224348	lod=282	552
	25	AmnSINE1	5S-Deu-L2	SINE	chr6:72749001-72749101	+	chr6:72748964-72749063	lod=399	586
		X12_DNA	TcMar-Tigger	DNA	chr6:72749533-72749712	-	chr6:72749624-72749662	lod=102	451
	26	MARE8		DNA	chr6:90293376-90293549	-	chr6:90293403-90293470	lod=179	507
		AmnSINE1	5S-Deu-L2	SINE	chr6:90293809-90293869	-	chr6:90293741-90293904	lod=703	642
		MER131		DNA?	chr6:90294475-90294585	-	chr6:90294476-90294566	lod=303	559
	27	AmnSINE1	5S-Deu-L2	SINE	chr6:106147265-106147342	+	chr6:106147273-106147384	lod=395	585
		MIR3	MIR	SINE	chr6:106147431-106147562	-	chr6:106147435-106147511	lod=239	535
	28	AmnSINE1	5S-Deu-L2	SINE	chr6:140043419-140043666	+	chr6:140043432-140043525	lod=273	549
							chr6:140043539-140043595	lod=132	477
		L4_C_Mam	RTE-X	LINE	chr6:140043987-140044038	-	chr6:140043976-140044066	lod=217	526
	29	AmnSINE1	5S-Deu-L2	SINE	chr6:140758555-140758712	-	chr6:140758611-140758657	lod=108	457
							chr6:140758664-140758732	lod=171	502
		MER126		DNA	chr6:140758717-140758979	-	chr6:140758755-140758798	lod=101	450
							chr6:140758847-140758903	lod=112	460
	30	MIR	MIR	SINE	chr7:7831606-7831771	+	chr7:7831646-7831702	lod=127	473
							chr7:7831718-7831777	lod=226	530
		AmnSINE1	5S-Deu-L2	SINE	chr7:7831756-7831823	+	chr7:7831782-7831983	lod=908	667
	31	MIRc	MIR	SINE	chr7:19100621-19100793	+	chr7:19100684-19100740	lod=104	453
		AmnSINE1	5S-Deu-L2	SINE	chr7:19101276-19101336	+	chr7:19101272-19101354	lod=296	557
	32	AmnSINE1	5S-Deu-L2	SINE	chr7:126423483-126423681	+	chr7:126423488-126423611	lod=294	556
		MIR3	MIR	SINE	chr7:126423741-126423815	-	chr7:126423762-126423819	lod=152	491
	33	MIRc	MIR	SINE	chr8:23890348-23890467	+	chr8:23890323-23890379	lod=174	504
							chr8:23890383-23890482	lod=296	557
		AmnSINE1	5S-Deu-L2	SINE	chr8:23890731-23890831	-	chr8:23890647-23890787	lod=496	608
	34	AmnSINE1	5S-Deu-L2	SINE	chr8:115409079-115409140	-	chr8:115409101-115409168	lod=350	573
		MIR1_Amn	MIR	SINE	chr8:115409192-115409243	-	chr8:115409190-115409252	lod=243	537
	35	AmnSINE1	5S-Deu-L2	SINE	chr10:29228690-29228824	-	chr10:29228742-29228777	lod=102	451
		L3b	CR1	LINE	chr10:29228909-29229005	+	chr10:29228829-29228944	lod=314	562
	36	MIRc	MIR	SINE	chr10:61754062-61754307	-	chr10:61754072-61754154	lod=186	511
							chr10:61754190-61754248	lod=197	516
		AmnSINE1	5S-Deu-L2	SINE	chr10:61754653-61754794	+	chr10:61754700-61754761	lod=130	475
	37	Eulor9A		DNA	chr10:61892208-61892489	+	chr10:61892051-61892490	lod=2614	772
		AmnSINE1	5S-Deu-L2	SINE	chr10:61892667-61892824	-	chr10:61892607-61892720	lod=403	587
							chr10:61892755-61892780	lod=126	472
							chr10:61892785-61892814	lod=105	454
	38	MIR1_Amn	MIR	SINE	chr10:68066991-68067135	+	chr10:68066966-68067035	lod=208	522
		AmnSINE1	5S-Deu-L2	SINE	chr10:68067181-68067241	+	chr10:68067046-68067290	lod=1193	694
	39	AmnSINE1	5S-Deu-L2	SINE	chr11:133023380-133023436	+	chr11:133023400-133023470	lod=402	587
		UCON7		DNA?	chr11:133023651-133023766	+	chr11:133023591-133023733	lod=719	644
	40	MIRc	MIR	SINE	chr13:73107317-73107516	+	chr13:73107482-73107573	lod=400	586
		AmnSINE1	5S-Deu-L2	SINE	chr13:73107556-73107616	-	chr13:73107583-73107726	lod=411	589
	41	MIRc	MIR	SINE	chr13:94771768-94771972	+	chr13:94771851-94771901	lod=176	505
		AmnSINE1	5S-Deu-L2	SINE	chr13:94771919-94771983	+	chr13:94771904-94771953	lod=285	553
		Eulor6C		DNA?	chr13:94772055-94772110	+	chr13:94772061-94772163	lod=464	601
	42	AmnSINE1	5S-Deu-L2	SINE	chr14:35521653-35521727	-	chr14:35521581-35521775	lod=927	669
		X20_LINE	CR1	LINE	chr14:35521780-35521932	+	chr14:35521776-35522027	lod=1120	688
	43	MIRc	MIR	SINE	chr14:68392937-68393122	+	chr14:68392960-68393022	lod=164	498
							chr14:68393024-68393125	lod=495	607
		X17_LINE	CR1	LINE	chr14:68393172-68393311	+	chr14:68393127-68393206	lod=291	555
							chr14:68393208-68393304	lod=400	586
		AmnSINE1	5S-Deu-L2	SINE	chr14:68393336-68393517	+	chr14:68393358-68393406	lod=156	493
	44	AmnSINE1	5S-Deu-L2	SINE	chr15:33119897-33119957	-	chr15:33119923-33119996	lod=179	507
		MIRc	MIR	SINE	chr15:33119938-33120131	-	chr15:33120001-33120051	lod=114	462
	45	AmnSINE1	5S-Deu-L2	SINE	chr15:37080437-37080497	-	chr15:37079843-37080592	lod=6400	861
		MIR	MIR	SINE	chr15:37080577-37080749	-	chr15:37080594-37080642	lod=161	496
							chr15:37080700-37080839	lod=374	580
	46	AmnSINE1	5S-Deu-L2	SINE	chr15:38224156-38224234	-	chr15:38224148-38224211	lod=270	547
		MER124		DNA?	chr15:38224644-38224751	+	chr15:38224711-38224781	lod=110	459
	47	MER135		DNA	chr15:98040117-98040207	-	chr15:98040112-98040173	lod=180	507
		AmnSINE1	5S-Deu-L2	SINE	chr15:98040219-98040293	+	chr15:98040193-98040305	lod=399	586
	48	X6B_LINE	CR1	LINE	chr18:25324885-25324947	+	chr18:25324895-25325153	lod=1510	718
		AmnSINE1	5S-Deu-L2	SINE	chr18:25325295-25325373	+	chr18:25325284-25325370	lod=243	537
	49	AmnSINE1	5S-Deu-L2	SINE	chr18:37797033-37797156	-	chr18:37797031-37797073	lod=201	518
							chr18:37797075-37797266	lod=1217	696
		X17_LINE	CR1	LINE	chr18:37797172-37797224	+
	50	LFSINE_Vert	tRNA	SINE	chr18:40638397-40638474	-	chr18:40638428-40638461	lod=117	465
		AmnSINE1	5S-Deu-L2	SINE	chr18:40638574-40638636	-	chr18:40638492-40638656	lod=599	626
	51	MIRc	MIR	SINE	chr18:47457888-47458004	+	chr18:47457937-47457977	lod=119	466
		AmnSINE1	5S-Deu-L2	SINE	chr18:47458033-47458092	+	chr18:47458040-47458065	lod=129	474
	52	UCON60		Unknown	chr18:56290913-56291049	-	chr18:56290893-56291078	lod=863	662
		AmnSINE1	5S-Deu-L2	SINE	chr18:56291524-56291669	-	chr18:56291515-56291595	lod=308	560
	53	MER121	hAT?	DNA	chr18:61123075-61123290	-	chr18:61123060-61123108	lod=131	476
		AmnSINE1	5S-Deu-L2	SINE	chr18:61123467-61123550	+	chr18:61123504-61123606	lod=330	567
	54	AmnSINE1	5S-Deu-L2	SINE	chr9:14159930-14160072	-	chr9:14159983-14160075	lod=149	489
		L3	CR1	LINE	chr9:14160472-14160549	+	chr9:14160449-14160508	lod=209	522
	The Locus ID 12 corresponds to AS3_9 enhancer.
